# Supplementary material for: Molecular characterization and morphological description of cryptic haemoproteids in the laughingthrushes (Leiothrichidae) in the western and eastern Himalaya, India
Source: Wellcome Open Res. 2018 Aug 1;3:94. [Version 1] doi: 10.12688/wellcomeopenres.14675.1 (PMC6221074; doi:10.12688/wellcomeopenres.14675.1)
Supplement: Supplementary file 1 [file wellcomeopenres-3-15977-s0000.tgz]

Archive with 1 entries (1 files):
- 85046917-b157-488a-98a2-017f4eb0276f.docx
